# Supplementary material for: Global Hypomethylation as Minimal Residual Disease (MRD) Biomarker in Esophageal and Esophagogastric Junction Adenocarcinoma
Source: Cancers (Basel). 2025 Aug 15;17(16):2668. doi: 10.3390/cancers17162668 (PMC12384112; doi:10.3390/cancers17162668)
Supplement: Supplementary file 1 [file cancers-17-02668-s001.zip]

Archive with 1 entries (1 files):
- cancers-3641896-supplementary.pdf
